# Supplementary material for: Probiotics Evaluation in Oncological Surgery: A Systematic Review of 36 Randomized Controlled Trials Assessing 21 Diverse Formulations
Source: Curr Oncol. 2021 Dec 7;28(6):5192–214. doi: 10.3390/curroncol28060435 (PMC8700227; doi:10.3390/curroncol28060435)
Supplement: Supplementary file 1 [file curroncol-28-00435-s001.zip]

Archive with 1 entries (1 files):
- curroncol-1439793-supplementary.pdf
